# Supplementary material for: MEK1 Inhibitor Combined with Irradiation Reduces Migration of Breast Cancer Cells Including miR-221 and ZEB1 EMT Marker Expression
Source: Cancers (Basel). 2020 Dec 14;12(12):3760. doi: 10.3390/cancers12123760 (PMC7764972; doi:10.3390/cancers12123760)
Supplement: Supplementary file 1 [file cancers-12-03760-s001.zip]

Archive with 6 entries (6 files):
- FigureS1.pdf
- __MACOSX/._FigureS1.pdf
- FigureS2.pdf
- __MACOSX/._FigureS2.pdf
- FigureS3.pdf
- __MACOSX/._FigureS3.pdf
